# Supplementary material for: Dogs’ reactions to motivations and emotions in conspecific and heterospecific vocalizations
Source: Sci Rep. 2026 Apr 1;16:15360. doi: 10.1038/s41598-026-46906-y (PMC13184305; doi:10.1038/s41598-026-46906-y)
Supplement: Supplementary file 1 — Supplementary Material 1 [file 41598_2026_46906_MOESM1_ESM.csv]

name	Sex	Age	breed	Valence	Motivation	Context	sound	species	type	Initial_reaction	Approach_occurrence	Withdrawal_occurrence	Approach_latency	Withdrawal_latency
Alf	Male	7	cairn terrier	Negative	Hostile	Agonistic	g11	Dog	Vocalization		0	0	58,8	58,8
Bobo	Male	6,5	puli	Negative	Non-hostile	Distress	w4	Dog	Vocalization	1	1	0	12,6	20,2
Borisz	Male	4,5	pinscher	Negative	Non-hostile	Distress	w28	Dog	Vocalization	1	1	0	3,4	49,4
Borka2	Female	3,5	vizsla	Negative	Non-hostile	Distress	w20	Dog	Vocalization	1	1	0	6	11,2
Borka	Female	2	border collie	Negative	Non-hostile	Distress	w2	Dog	Vocalization	1	1	0	2	19
Csele	Female	9	mudi	Negative	Hostile	Agonistic	g25	Dog	Vocalization	0	0	1	66,6	6
Dolores	Female	6	mixed	Negative	Hostile	Agonistic	g27	Dog	Vocalization	1	1	0	41,4	62,4
Enzo	Male	1,5	galgo	Negative	Non-hostile	Distress	w3	Dog	Vocalization	1	1	0	0,6	17,6
Floyd	Male	6	golden retriever	Negative	Hostile	Agonistic	g3	Dog	Vocalization	1	1	0	1,2	19,8
Fruti	Female	10,5	mixed	Negative	Non-hostile	Distress	w17	Dog	Vocalization	1	1	0	3,4	11,2
Füles	Male	4	mixed	Negative	Non-hostile	Distress	w30	Dog	Vocalization	1	1	0	10	14,8
Kokusz	Male	2,5	Labradoodle	Negative	Non-hostile	Distress	w7	Dog	Vocalization	1	1	0	1,8	29,6
Lissi	Female	2	mixed	Negative	Hostile	Agonistic	g18	Dog	Vocalization	0	0	1	60,6	2
Lujza	Female	4	mixed	Negative	Hostile	Agonistic	g28	Dog	Vocalization	1	1	0	2	25,4
Mango	Female	12	mixed	Negative	Hostile	Agonistic	g40	Dog	Vocalization	0	0	1	60	24,6
Max	Male	2	mixed	Negative	Non-hostile	Distress	w11	Dog	Vocalization	1	1	0	1	6,8
Misi	Male	9,5	mixed	Negative	Hostile	Agonistic	g16	Dog	Vocalization	1	1	0	4,8	12
Mokka	Female	3	border collie	Negative	Hostile	Agonistic	g24	Dog	Vocalization	0	0	1	60	30,2
Pesto	Male	2	boston terrier	Negative	Hostile	Agonistic	g4	Dog	Vocalization	0	0	1	40,8	9,8
Pufi	Female	2	golden retriever	Negative	Non-hostile	Distress	w5	Dog	Vocalization	1	1	0	0,2	12,6
Rigby	Male	2,6	pomeranian	Negative	Hostile	Agonistic	g44	Dog	Vocalization	0	0	1	28	15,8
Szaladin	Male	5	poodle	Negative	Non-hostile	Distress	w6	Dog	Vocalization	1	1	0	20,4	28
Virág	Female	3	mixed	Negative	Non-hostile	Distress	w13	Dog	Vocalization	1	1	0	4,6	57,6
Walter	Male	9	golden retriever	Negative	Non-hostile	Distress	w15	Dog	Vocalization	1	1	0	0,6	62,4
Winston	Male	5	galgo	Negative	Hostile	Agonistic	g5	Dog	Vocalization	1	1	0	1,2	37,8
Zara	Female	6	border collie	Negative	Hostile	Agonistic	g8	Dog	Vocalization	0	0	1	43,8	28,6
Ciceró	Male	2	mixed	Positive	Non-hostile	Play/Comfort	m5	Dog	Vocalization	1	1	0	4,4	56,4
Lychee	Female	5	australian shepherd	Positive	Non-hostile	Play/Comfort	m40	Dog	Vocalization	1	1	0	1,4	8,4
Elza	Female	2,5	bedlington terrier	Positive	Non-hostile	Play/Comfort	m27	Dog	Vocalization	1	1	0	1	8
Luna2	Female	5	mixed	Positive	Non-hostile	Play/Comfort	m10	Dog	Vocalization	1	1	0	25	60,2
Fruska	Female	10	vizsla	Negative	Hostile	Agonistic	g9	Dog	Vocalization	1	1	0	1,2	21,6
Roxy	Female	9	border collie	Positive	Non-hostile	Play/Comfort	m1	Dog	Vocalization	0	0	1	62,4	5,8
Kira	Female	9	boxer	Positive	Non-hostile	Play/Comfort	m25	Dog	Vocalization	1	1	0	1,4	56,4
Nova	Female	3	german pointer	Positive	Non-hostile	Play/Comfort	m19	Dog	Vocalization	1	1	0	1,2	9
Jamee	Female	6	Jack Russell terrier	Positive	Non-hostile	Play/Comfort	m37	Dog	Vocalization		0	0	63,6	63,6
Prézli	Male	2,5	labrador	Positive	Non-hostile	Play/Comfort	m16	Dog	Vocalization	1	1	0	1,2	29,4
Lizi	Female	10	mixed	Positive	Non-hostile	Play/Comfort	m20	Dog	Vocalization	1	1	0	1	25,2
Pépin	Male	5	mixed	Positive	Non-hostile	Play/Comfort	m14	Dog	Vocalization	1	1	0	12	13,4
Luna	Female	4	border collie	Negative	Hostile	Agonistic	g29	Dog	Vocalization	0	0	1	61,8	6,6
Magor	Male	10	vizsla	Negative	Hostile	Agonistic	g12	Dog	Vocalization	0	0	1	64,6	23,2
Daddy	Male	5	mixed	Positive	Non-hostile	Play/Comfort	m22	Dog	Vocalization	1	1	0	9,4	20,2
Bogyó	Male	5	mixed	Positive	Non-hostile	Play/Comfort	m7	Dog	Vocalization	0	0	1	62,2	20,6
Tito	Male	5	mixed	Positive	Non-hostile	Play/Comfort	m42	Dog	Vocalization	1	1	0	3	24,6
Liza	Female	3	vizsla	Negative	Non-hostile	Distress	w42	Dog	Vocalization	1	1	0	3,6	28,2
Pufi2	Male	2,8	mixed	Negative	Non-hostile	Distress	w21	Dog	Vocalization	1	1	0	8,6	61,6
Solo	Male	6	Staffordshire bullterrier	Negative	Hostile	Agonistic	g1	Dog	Vocalization	1	1	0	1,2	35,8
Szobi	Male	13	vizsla	Positive	Non-hostile	Play/Comfort	m30	Dog	Vocalization	0	0	1	61,8	2,2
Polka	Male	6	border collie	Positive	Non-hostile	Play/Comfort	m34	Dog	Vocalization	1	1	0	0,2	59
Rumba	Female	0,8	border collie	Positive	Non-hostile	Play/Comfort	m33	Dog	Vocalization	1	1	0	1,2	19
Keve	Male	4	vizsla	Negative	Non-hostile	Distress	w19	Dog	Vocalization	1	1	0	1,6	60,8
Barnabás	Male	10	labrador	Positive	Non-hostile	Play/Comfort	m39	Dog	Vocalization	1	1	0	1	16,8
Mambo	Female	1	mixed	Negative	Hostile	Agonistic	r11	Human	Vocalization	1	1	0	26,2	53
Pomme	Female	0,7	golden retriever	Negative	Non-hostile	Distress	c21	Human	Vocalization	1	1	0	37,2	60,4
Zénó	Male	1,5	border collie	Negative	Hostile	Agonistic	r35	Human	Vocalization	1	1	0	13,4	44,2
Rory	Female	1	border collie	Negative	Hostile	Agonistic	r37	Human	Vocalization	0	0	1	8,4	4,4
Sherlock	Male	9	sheltie	Negative	Non-hostile	Distress	c11	Human	Vocalization	1	1	0	14,6	43
Roxy3	Female	13	mixed	Negative	Non-hostile	Distress	c16	Human	Vocalization	1	1	0	19,8	40,4
Judy	Female	3	Jack Russell terrier	Negative	Hostile	Agonistic	r7	Human	Vocalization	1	1	0	7,8	17,4
Vudu	Male	7,5	german shepherd	Positive	Non-hostile	Play/Comfort	l17	Human	Vocalization	1	1	0	1,8	32,2
Nelson	Male	5,5	labrador	Positive	Non-hostile	Play/Comfort	l14	Human	Vocalization	0	0	1	62,2	20,2
Füli	Female	10	basset hound	Negative	Non-hostile	Distress	c31	Human	Vocalization	0	0	1	65,2	15,2
Könyvi	Male	3	mixed	Negative	Non-hostile	Distress	c33	Human	Vocalization	0	0	1	68	7,4
G	Male	8	weimaraner	Negative	Hostile	Agonistic	r18	Human	Vocalization	1	1	0	0,2	22,8
Luca	Female	7	vizsla	Negative	Non-hostile	Distress	c39	Human	Vocalization	1	1	0	1,2	8,6
Kunkun	Male	8	border collie	Negative	Hostile	Agonistic	r22	Human	Vocalization	1	1	0	20	60
Odin	Male	8	border collie	Negative	Hostile	Agonistic	r33	Human	Vocalization	1	1	0	24,8	60
Sandy	Female	10	labrador	Negative	Non-hostile	Distress	c40	Human	Vocalization	1	1	0	32,8	60
Füge	Male	6,5	labrador	Negative	Non-hostile	Distress	c29	Human	Vocalization	1	1	0	9,8	29,4
Zsömle	Male	10	coton de tuléar	Negative	Non-hostile	Distress	c27	Human	Vocalization	0	0	1	59,4	22
Rozi	Female	0,7	border collie	Positive	Non-hostile	Play/Comfort	l24	Human	Vocalization	1	1	0	5	16
Ész	Male	8	vizsla	Negative	Non-hostile	Distress	c25	Human	Vocalization	1	1	0	9,4	22,2
Bart	Male	3	mixed	Negative	Non-hostile	Distress	c42	Human	Vocalization	1	1	0	8,6	19,8
Roxy2	Female	3	vizsla	Negative	Non-hostile	Distress	c36	Human	Vocalization	1	1	0	1,2	19,4
Piszke	Male	9	vizsla	Negative	Non-hostile	Distress	c12	Human	Vocalization	0	0	1	30,8	23,4
Leo	Male	1	border collie	Positive	Non-hostile	Play/Comfort	l39	Human	Vocalization	1	1	0	1,4	26,8
Bud Spencer	Male	3	mixed	Negative	Non-hostile	Distress	c34	Human	Vocalization	1	1	0	4,6	21,2
Maja	Female	10	golden retriever	Negative	Hostile	Agonistic	r2	Human	Vocalization	0	0	1	60	23,4
Mandula	Female	1,8	mini schnauzer	Negative	Non-hostile	Distress	c20	Human	Vocalization	1	1	0	11,6	22,4
Dino	Male	3	havanese	Negative	Non-hostile	Distress	c8	Human	Vocalization	0	0	1	60	5,6
Panír	Female	2	vizsla	Negative	Non-hostile	Distress	c14	Human	Vocalization	0	0	1	60	36
Domino	Male	3	border collie	Negative	Hostile	Agonistic	r14	Human	Vocalization	1	1	0	2,8	8,4
Susulyka	Female	1,5	border collie	Positive	Non-hostile	Play/Comfort	l8	Human	Vocalization	1	1	0	2	12,2
Maci	Male	11	mixed	Negative	Hostile	Agonistic	r30	Human	Vocalization	1	1	0	2,2	6,6
Kara	Female	3	border collie	Negative	Hostile	Agonistic	r31	Human	Vocalization	0	0	1	56,6	4,6
Zina	Female	4	American staffordshire terrier	Negative	Non-hostile	Distress	c43	Human	Vocalization	1	1	0	4,8	13
Fahéj	Male	1,5	vizsla	Negative	Non-hostile	Distress	c23	Human	Vocalization	1	1	0	2,8	41,4
Dodo	Male	5	boxer	Negative	Non-hostile	Distress	c1	Human	Vocalization	1	1	0	11,8	31,2
Joker	Male	7	mixed	Negative	Hostile	Agonistic	r26	Human	Vocalization	1	1	0	1,2	35
Taxi	Male	0,8	Parson Russell terrier	Negative	Hostile	Agonistic	r23	Human	Vocalization	1	1	0	1,8	59,2
Zoknis	Female	7,5	beagle	Negative	Hostile	Agonistic	r20	Human	Vocalization	1	1	0	2,6	60
Nessy	Female	8	labrador	Positive	Non-hostile	Play/Comfort	l31	Human	Vocalization	1	1	0	7,8	15
Gigi	Female	1,5	mixed	Positive	Non-hostile	Play/Comfort	l42	Human	Vocalization	1	1	0	16,6	23,6
Prézli2	Female	6	mixed	Positive	Non-hostile	Play/Comfort	l6	Human	Vocalization	0	0	1	60	16
Panda	Female	4	mixed	Positive	Non-hostile	Play/Comfort	l10	Human	Vocalization	0	0	1	60	13,8
Nala	Female	5	scottish shepherd	Positive	Non-hostile	Play/Comfort	l40	Human	Vocalization	0	0	1	50	37
Forint	Female	4	english greyhound	Positive	Non-hostile	Play/Comfort	l28	Human	Vocalization	1	1	0	0,4	2,2
Capri	Female	3	italian vizsla	Positive	Non-hostile	Play/Comfort	l1	Human	Vocalization	1	1	0	11,6	46,8
Bizsu	Female	12,5	labrador	Negative	Hostile	Agonistic	r43	Human	Vocalization	0	0	1	60	15,2
Mia	Female	5	shiba inu	Negative	Hostile	Agonistic	r29	Human	Vocalization	1	1	0	36,6	60,2
Mochi	Male	4,5	mixed	Negative	Hostile	Agonistic	r1	Human	Vocalization	1	1	0	5,4	33,2
Saci	Female	11,5	vizsla	Positive	Non-hostile	Play/Comfort	l30	Human	Vocalization	0	0	1	15,4	4,8
Wolfi	Male	4	mixed	Positive	Non-hostile	Play/Comfort	l44	Human	Vocalization	1	1	0	0,4	8,8
Fahéj2	Male	0,7	golden retriever	Positive	Non-hostile	Play/Comfort	l43	Human	Vocalization	1	1	0	2,8	31,2
Ringo	Male	2,5	english greyhound	Positive	Non-hostile	Play/Comfort	l26	Human	Vocalization	1	1	0	15,2	19,6
Lenke	Female	1,5	mixed	Positive	Non-hostile	Play/Comfort	l38	Human	Vocalization	1	1	0	2	21,2
Bájos	Female	3	mixed	Positive	Non-hostile	Play/Comfort	l37	Human	Vocalization	1	1	0	21,6	35,2
Drazsé	Female	3	labrador	Negative	Non-hostile	Distress	c18	Human	Vocalization	1	1	0	5,4	11,2
Zsakett	Male	11	Beagle	Negative	Hostile	Agonistic	r27	Human	Vocalization	1	1	0	6,8	17,6
Chirke	Female	5	border collie	Negative	Hostile	Agonistic	r16	Human	Vocalization		0	0	58,6	58,6
Winston2	Male	4	border collie	Negative	Hostile	Agonistic	a24	Human	Speech	1	1	0	1	20,2
Bogi	Male	5	mixed	Negative	Hostile	Agonistic	a32	Human	Speech	1	1	0	0,4	59,4
Twiggy	Female	2	mini bullterrier	Negative	Non-hostile	Distress	s27	Human	Speech	1	1	0	0,6	20
Kacat	Female	6	mudi	Negative	Non-hostile	Distress	s18	Human	Speech	1	1	0	9,6	34,4
Koda	Male	1	belgian shepherd	Negative	Hostile	Agonistic	a11	Human	Speech	1	1	0	8,8	18,2
Káosz	Male	5	mixed	Negative	Non-hostile	Distress	s37	Human	Speech	0	0	1	14,4	12,4
Loki	Male	8	mixed	Negative	Non-hostile	Distress	s28	Human	Speech	0	0	1	24	9,8
Lola	Female	8,5	vizsla	Negative	Hostile	Agonistic	a1	Human	Speech	1	1	0	22,6	31,2
Léna	Female	8	border collie	Positive	Non-hostile	Play/Comfort	h17	Human	Speech	1	1	0	10,6	63,4
Kifli	Male	6	vizsla	Positive	Non-hostile	Play/Comfort	h1	Human	Speech	1	1	0	1,6	6,4
Skala	Female	6	mixed	Positive	Non-hostile	Play/Comfort	h42	Human	Speech	1	1	0	2	17,8
Vanda	Female	3	border collie	Negative	Hostile	Agonistic	a37	Human	Speech	0	0	1	63,4	9,2
Vince	Male		portuguese water spaniel	Negative	Non-hostile	Distress	s1	Human	Speech	0	0	1	63,4	1,4
Zika	Female	5	border collie	Negative	Hostile	Agonistic	a27	Human	Speech	1	1	0	13,4	65,2
Zoé	Female	8	shi-tzu	Negative	Hostile	Agonistic	a18	Human	Speech	1	1	0	26,8	67,8
Ábránd	Male	4	mongrel	Negative	Non-hostile	Distress	s15	Human	Speech	1	1	0	1,6	21,2
Doro	Female	4,5	rottweiler	Positive	Non-hostile	Play/Comfort	h23	Human	Speech	1	1	0	19	40,8
Rozi2	Female	13	mixed	Positive	Non-hostile	Play/Comfort	h9	Human	Speech	1	1	0	11,4	40,4
Futmancs	Male	4	mixed	Negative	Hostile	Agonistic	a4	Human	Speech	1	1	0	1,2	16
Nudli	Male	1	poodle	Negative	Non-hostile	Distress	s40	Human	Speech	1	1	0	17,2	35,6
Mosi	Male	3	mixed	Negative	Hostile	Agonistic	a23	Human	Speech	1	1	0	1,6	26,4
Benhur	Male	2	australian kelpie	Negative	Hostile	Agonistic	a6	Human	Speech	1	1	0	0,8	12,8
Aiax	Male	0,9	mixed	Negative	Non-hostile	Distress	s24	Human	Speech	1	1	0	11,4	16,2
Bolka	Female	2,5	mixed	Positive	Non-hostile	Play/Comfort	h29	Human	Speech	0	0	1	62	10
Logan	Male	4	sheltie	Negative	Hostile	Agonistic	a41	Human	Speech	0	0	1	65,6	4,6
Forest	Male	11	havanese	Positive	Non-hostile	Play/Comfort	h25	Human	Speech	0	0	1	66,6	8,2
Cserkó	Female	4	mixed	Negative	Non-hostile	Distress	s34	Human	Speech	1	1	0	6,6	28,2
Ramsay	Male	3	border collie	Positive	Non-hostile	Play/Comfort	cl4	Chimpanzee	Vocalization	1	1	0	9,6	14,2
Parázs	Female	6	mixed	Negative	Hostile	Agonistic	wb43	Chimpanzee	Vocalization	1	1	0	3	36
János	Male	3	mixed	Negative	Hostile	Agonistic	wb10	Chimpanzee	Vocalization	1	1	0	3	35,8
Ködmön	Male	9	mudi	Negative	Non-hostile	Distress	s6	Human	Speech	1	1	0	19	45
Szellő	Female	11	mixed	Positive	Non-hostile	Play/Comfort	h3	Human	Speech	1	1	0	2,6	62,2
Kinga	Female	14	mixed	Positive	Non-hostile	Play/Comfort	h36	Human	Speech	0	0	1	42,2	5,8
Roxy4	Female	1	shiba inu	Negative	Non-hostile	Distress	s9	Human	Speech	1	1	0	20,8	28,2
Zulu	Male	2	labrador	Negative	Hostile	Agonistic	a14	Human	Speech	1	1	0	1,2	18
Szeder	Female	10	mixed	Negative	Non-hostile	Distress	s31	Human	Speech	0	0	1	64,6	8
Bence	Male	11	mixed	Negative	Hostile	Agonistic	a9	Human	Speech	0	0	1	23,4	11,2
Ozzie	Female	2,5	mixed	Negative	Hostile	Agonistic	a20	Human	Speech	0	0	1	9	6,4
Helga	Female	5	mixed	Negative	Hostile	Agonistic	a43	Human	Speech	0	0	1	60,2	19,6
Karma	Male	1	miniature pinscher	Positive	Non-hostile	Play/Comfort	h31	Human	Speech	1	1	0	18	57,8
Pászka	Female	5	mixed	Negative	Hostile	Agonistic	a34	Human	Speech	0	0	1	49,8	13
Jenga	Male	7	labrador	Positive	Non-hostile	Play/Comfort	h38	Human	Speech	1	1	0	3,2	20,2
Bringa	Female	5	mixed	Negative	Hostile	Agonistic	a15	Human	Speech	0	0	1	19,2	5,2
Szille	Female	4	golden retriever	Negative	Hostile	Agonistic	a29	Human	Speech	1	1	0	2,4	14,2
Keiko	Female	0,8	shiba inu	Negative	Hostile	Agonistic	a12	Human	Speech	1	1	0	1,8	63
Kali	Female	1	dutch shepherd	Negative	Non-hostile	Distress	s4	Human	Speech	1	1	0	12,6	46,6
Nara	Female	6	belgian shepherd	Positive	Non-hostile	Play/Comfort	h13	Human	Speech	0	0	1	2	1
Winny	Male	4	mixed	Positive	Non-hostile	Play/Comfort	h24	Human	Speech	1	1	0	16,2	40
Arwen	Female	3,5	mixed	Negative	Non-hostile	Distress	s44	Human	Speech	1	1	0	7,2	43,4
Mignon	Female	7,5	mixed	Negative	Non-hostile	Distress	s42	Human	Speech	1	1	0	2,4	61,2
Füge2	Male	6	border collie	Positive	Non-hostile	Play/Comfort	h27	Human	Speech	0	0	1	62,2	8,2
Boomer	Male	3	border collie	Positive	Non-hostile	Play/Comfort	h7	Human	Speech	1	1	0	2,4	22,4
Pajti	Male	3	mixed	Negative	Hostile	Agonistic	a31	Human	Speech	0	0	1	63,4	13,4
Borisz2	Male	10	mixed	Negative	Hostile	Agonistic	a2	Human	Speech	1	1	0	2	17
Kolbász	Female	8	mixed	Negative	Non-hostile	Distress	s12	Human	Speech	0	0	1	65,2	31,6
Szafi	Female	4	mixed	Positive	Non-hostile	Play/Comfort	h4	Human	Speech	0	0	1	61	22,4
Bambusz	Male	3	border collie	Negative	Non-hostile	Distress	cw18	Chimpanzee	Vocalization	1	1	0	5,6	18
Cody	Male	1	mixed	Negative	Non-hostile	Distress	cw10	Chimpanzee	Vocalization	1	1	0	2,2	28,2
Vilmos	Male	9	pug	Negative	Non-hostile	Distress	cw30	Chimpanzee	Vocalization	1	1	0	38,4	57,8
Benő	Male	11	mixed	Positive	Non-hostile	Play/Comfort	cl20	Chimpanzee	Vocalization	0	0	1	61	38,2
Astrid	Female	1,8	dalmatian	Positive	Non-hostile	Play/Comfort	cl36	Chimpanzee	Vocalization	0	0	1	38,2	24
Teddy	Male	1,5	goldendoodle	Negative	Non-hostile	Distress	cw3	Chimpanzee	Vocalization	0	0	1	58,8	25,6
Bourbon	Male	2	standard poodle	Positive	Non-hostile	Play/Comfort	cl12	Chimpanzee	Vocalization	0	0	1	23	16
Lara	Female	2	bichon havanese	Negative	Hostile	Agonistic	wb39	Chimpanzee	Vocalization	0	0	1	60,6	16,4
Dios	Male	2	border collie	Negative	Hostile	Agonistic	wb33	Chimpanzee	Vocalization	1	1	0	6	38,2
Rimi	Female	2	mixed	Negative	Hostile	Agonistic	wb1	Chimpanzee	Vocalization	1	1	0	1,2	62,6
Maya	Female	1,5	mixed	Negative	Non-hostile	Distress	cw6	Chimpanzee	Vocalization	1	1	0	7	34
Luna3	Female	7	mixed	Negative	Hostile	Agonistic	wb27	Chimpanzee	Vocalization	1	1	0	2,2	40,4
Bogyó2	Female	10	beagle	Negative	Non-hostile	Distress	cw24	Chimpanzee	Vocalization	1	1	0	5,4	22,8
Szaffi	Female	3	english cocker spaniel	Positive	Non-hostile	Play/Comfort	cl44	Chimpanzee	Vocalization	1	1	0	14	26,6
Dobbie	Female	5	amstaff	Negative	Hostile	Agonistic	wb16	Chimpanzee	Vocalization	1	1	0	1	29,6
Fülöp	Male	5	border collie	Negative	Non-hostile	Distress	cw15	Chimpanzee	Vocalization	1	1	0	1,8	58,8
Netti	Female	4	english cocker spaniel	Positive	Non-hostile	Play/Comfort	cl24	Chimpanzee	Vocalization	1	1	0	10,4	60,4
Otilia	Female	4	english cocker spaniel	Negative	Hostile	Agonistic	wb6	Chimpanzee	Vocalization	1	1	0	2	58,8
Mázli	Male	4,5	mixed	Negative	Non-hostile	Distress	cw20	Chimpanzee	Vocalization	1	1	0	1	28,8
Nasi2	Male	4,5	mixed	Positive	Non-hostile	Play/Comfort	cl28	Chimpanzee	Vocalization	1	1	0	1,4	15,2
Dinnye	Female	2,5	mixed	Positive	Non-hostile	Play/Comfort	cl15	Chimpanzee	Vocalization	1	1	0	2,8	21,6
Atom	Male	2,5	mixed	Negative	Non-hostile	Distress	cw37	Chimpanzee	Vocalization	1	1	0	2,2	22
Zsebi	Female	2	mixed	Negative	Hostile	Agonistic	wb35	Chimpanzee	Vocalization	1	1	0	0,8	15,8
Jackie	Male	5	mixed	Negative	Hostile	Agonistic	wb18	Chimpanzee	Vocalization	1	1	0	2,6	19,4
Patrik	Male	7	wire-haired daschund	Negative	Non-hostile	Distress	s21	Human	Speech	0	0	1	57,8	47,6
Cirka	Male	1,5	mudi	Positive	Non-hostile	Play/Comfort	h40	Human	Speech	1	1	0	10,6	29,4
Allie	Male	1,5	border collie	Negative	Hostile	Agonistic	wb22	Chimpanzee	Vocalization	1	1	0	5	19,2
Szása	Male	2	mixed	Positive	Non-hostile	Play/Comfort	h33	Human	Speech	0	0	1	18,6	8,2
Merlin	Male	2	border collie	Positive	Non-hostile	Play/Comfort	cl2	Chimpanzee	Vocalization	0	0	1	59,6	9,2
Conan	Male	4,8	mixed	Positive	Non-hostile	Play/Comfort	cl32	Chimpanzee	Vocalization		0	0	61,8	61,8
Piszke2	Male	4	pumi	Positive	Non-hostile	Play/Comfort	cl42	Chimpanzee	Vocalization	0	0	1	57,6	50
Totyi	Male	7	wire-haired hungarian vizsla	Negative	Non-hostile	Distress	s38	Human	Speech	1	1	0	2,8	7,4
Károly	Male	6	hungarian vizsla	Negative	Hostile	Agonistic	wb13	Chimpanzee	Vocalization	1	1	0	1	8,8
Hédi	Female	10	border collie	Negative	Non-hostile	Distress	s16	Human	Speech	1	1	0	2,4	27
Jamie	Male	4	border collie	Negative	Non-hostile	Distress	cw35	Chimpanzee	Vocalization	0	0	1	53,6	18,6
Léda	Female	1,5	basset hound	Positive	Non-hostile	Play/Comfort	cl7	Chimpanzee	Vocalization	1	1	0	30,4	58,8
Zyra	Female	5	mixed	Negative	Non-hostile	Distress	cw26	Chimpanzee	Vocalization	1	1	0	1	52
Lili	Female	10	mixed	Positive	Non-hostile	Play/Comfort	cl39	Chimpanzee	Vocalization	1	1	0	1	8
Rudi	Male	1,5	hovawart	Positive	Non-hostile	Play/Comfort	h11	Human	Speech	1	1	0	2,4	43,4
Mira	Female	8	golden retriever	Negative	Non-hostile	Distress	cw42	Chimpanzee	Vocalization	1	1	0	3,8	28,4
Csenge	Female	8,5	hungarian vizsla	Negative	Non-hostile	Distress	cw13	Chimpanzee	Vocalization	1	1	0	1,4	7
Sora	Female	1	shiba inu	Positive	Non-hostile	Play/Comfort	m13	Dog	Vocalization	0	0	1	62,2	9,4
Szamóca	Female	1,5	kelpie	Negative	Hostile	Agonistic	g32	Dog	Vocalization	0	0	1	20,4	12,2
Cecil	Female	3	german spitz	Negative	Hostile	Agonistic	g36	Dog	Vocalization	1	1	0	2,8	21,4
Fondue	Female	2,5	mixed	Negative	Non-hostile	Distress	cw22	Chimpanzee	Vocalization	1	1	0	2,8	24,6
Rozi3	Female	5,5	hungarian vizsla	Positive	Non-hostile	Play/Comfort	cl34	Chimpanzee	Vocalization	0	0	1	60,2	2,6
Derek	Male	12	mixed	Negative	Hostile	Agonistic	wb30	Chimpanzee	Vocalization	0	0	1	58	22,6
Mézi	Female	5	german shepherd	Positive	Non-hostile	Play/Comfort	cl18	Chimpanzee	Vocalization		0	0	61,2	61,2
Dante2	Male	4	golden retriver	Positive	Non-hostile	Play/Comfort	cl10	Chimpanzee	Vocalization		0	0	59,8	59,8
Bojka	Male	2,9	mixed	Negative	Hostile	Agonistic	wb25	Chimpanzee	Vocalization	1	1	0	3,6	60
Polli	Female	6	mixed	Negative	Non-hostile	Distress	cw44	Chimpanzee	Vocalization	1	1	0	0,8	17,2
Ginny	Female	2	mixed	Positive	Non-hostile	Play/Comfort	cl26	Chimpanzee	Vocalization	0	0	1	60,4	3,6
Luna4	Female	2,5	mixed	Positive	Non-hostile	Play/Comfort	h21	Human	Speech	1	1	0	6,2	13,8
Kifli3	Female	7	Beagle	Negative	Hostile	Agonistic	wb4	Chimpanzee	Vocalization	1	1	0	44,4	59,6
Milo	Male	13	mixed	Positive	Non-hostile	Play/Comfort	cl6	Chimpanzee	Vocalization	0	0	1	63,4	13
Cézár	Male	8	mixed	Negative	Hostile	Agonistic	wb28	Chimpanzee	Vocalization	1	1	0	3,4	36,6
Véda	Female	1	black russian terrier	Negative	Hostile	Agonistic	wb41	Chimpanzee	Vocalization	1	1	0	11	52,6
Vadim	Male	1,3	white russian terrier	Positive	Non-hostile	Play/Comfort	l21	Human	Vocalization	1	1	0	4,4	18,6
Odin2	Male	8	dachshund	Negative	Non-hostile	Distress	cw21	Chimpanzee	Vocalization	0	0	1	59,8	9,8
Grace	Female	1,5	dachshund	Negative	Hostile	Agonistic	r5	Human	Vocalization	1	1	0	9,8	24,8
Floki	Male	8	dachshund	Positive	Non-hostile	Play/Comfort	m44	Dog	Vocalization	1	1	0	13,8	43,2
Emily	Female	10	dachshund	Negative	Non-hostile	Distress	w25	Dog	Vocalization	1	1	0	9	18,8
Choice	Female	1,5	dachshund	Negative	Hostile	Agonistic	g21	Dog	Vocalization	0	0	1	63	18
Feliz	Female	2,5	border collie	Negative	Non-hostile	Distress	w34	Dog	Vocalization	1	1	0	7	28,2
Judy2	Female	9	yorkshire terrier	Negative	Non-hostile	Distress	cw8	Chimpanzee	Vocalization	0	0	1	58,4	33,4
Jenna	Female	9	yorkshire terrier	Negative	Hostile	Agonistic	wb8	Chimpanzee	Vocalization	0	0	1	57,4	13,8
Nico	Male	8,5	mixed	Positive	Non-hostile	Play/Comfort	cl22	Chimpanzee	Vocalization	1	1	0	15	33,6
Manó	Male	8	mixed	Negative	Non-hostile	Distress	cw38	Chimpanzee	Vocalization	0	0	1	38,6	16
Lencse	Female	11	German vizsla	Negative	Non-hostile	Distress	w38	Dog	Vocalization	0	0	1	63,4	11,6
Milla	Female	2,5	toy poodle	Negative	Non-hostile	Distress	cw1	Chimpanzee	Vocalization	1	1	0	1	46,2
Bobby	Male	2,5	toy poodle	Positive	Non-hostile	Play/Comfort	l16	Human	Vocalization	1	1	0	14,8	39,4
Jason	Male	11	mixed	Positive	Non-hostile	Play/Comfort	cl30	Chimpanzee	Vocalization	1	1	0	44,2	60
Gyömbér	Male	8	mixed	Negative	Hostile	Agonistic	wb37	Chimpanzee	Vocalization	1	1	0	1,2	59
