# Supplementary material for: Dogs’ reactions to motivations and emotions in conspecific and heterospecific vocalizations
Source: Sci Rep. 2026 Apr 1;16:15360. doi: 10.1038/s41598-026-46906-y (PMC13184305; doi:10.1038/s41598-026-46906-y)
Supplement: Supplementary file 2 — Supplementary Material 2 [file 41598_2026_46906_MOESM2_ESM.praat]

clearinfo

select all
n = numberOfSelected ()

if n <> 0
	Remove
endif

form Path to work folder
	sentence Folder e:\phd\munka\pig_aw\dogsess\
	integer cycles 44
	choice type: 0
		button g
		button w
		button m
endform

Read from file... 'folder$'sounds.txt
tabl = selected("Table")

Extract rows where column (text)... type "is equal to" 'type$'

tabl_'type$' = selected ("Table")

rownum = Get number of rows

for i to cycles
	
	label resamp

	ch_br = 0
	for z to rownum


		choose = randomInteger(1, 'rownum')
		ch'z' = choose

		if z = 1
			check = Get value... 'choose' was

			if 'check' = 1
				z = z - 1
			else
				filename$ = Get value... 'choose' file
				Read from file... 'filename$'
				
				br = randomInteger(0, 1)
				
				ch_br = br + ch_br


				
				if br = 0
					Create Sound from formula... 1_5sec 1 0 1.5 44100 0
				elsif br = 1
					Create Sound from formula... 3sec 1 0 3 44100 0
				endif
			

				select tabl_'type$'
				Set numeric value... 'choose' was check+1
			endif

		elsif z = 10

			choose = Search column... was 0
			if ch9 = choose
					select all
					minus tabl_'type$'
					minus tabl

					Remove
					select tabl_'type$'

				for k to rownum
					Set numeric value... 'k' was 0
				endfor

				goto resamp
			else

				filename$ = Get value... 'choose' file
				Read from file... 'filename$'
					
				select tabl_'type$'
				Set numeric value... 'choose' was check + 1
			endif

		else
			j = z-1

			if ch'j' = ch'z'
				z = z - 1
			else
				check = Get value... 'choose' was

				if 'check' = 1
					z = z - 1
				else
					filename$ = Get value... 'choose' file
					Read from file... 'filename$'
					
					br = randomInteger(0, 1)

					ch_br = br + ch_br

					if ch_br/z < 0.3
						Create Sound from formula... 3sec 1 0 3 44100 0
						
					elsif ch_br/z > 0.7
						Create Sound from formula... 1_5sec 1 0 1.5 44100 0
					else
						if br = 0
							Create Sound from formula... 1_5sec 1 0 1.5 44100 0
						elsif br = 1
							Create Sound from formula... 3sec 1 0 3 44100 0
						endif
					endif
					
					select tabl_'type$'
					Set numeric value... 'choose' was check + 1
				endif
			endif


		endif


	endfor

	select all
	minus tabl_'type$'
	minus tabl

	n = numberOfSelected ("Sound")

	for g to n
		sound'g' = selected ("Sound", g)
	endfor

	appendInfo: i, tab$

	for g to n
		select sound'g'
		name$ = selected$ ("Sound")
		appendInfo: name$, tab$
	endfor

	appendInfo: newline$

	select all
	minus tabl_'type$'
	minus tabl
	Concatenate

	Save as WAV file... 'folder$'longsound_'type$'_'i'.wav

	Remove

	select all
	minus tabl_'type$'
	minus tabl

	Remove
	select tabl_'type$'

	for k to rownum
		Set numeric value... 'k' was 0
	endfor

	fappendinfo 'folder$'ord_'type$'.txt
	clearinfo

endfor
